# Supplementary material for: A Self-Powered, Skin Adhesive, and Flexible Human–Machine Interface Based on Triboelectric Nanogenerator
Source: Nanomaterials (Basel). 2024 Aug 20;14(16):1365. doi: 10.3390/nano14161365 (PMC11356898; doi:10.3390/nano14161365)
Supplement: Supplementary file 1 [file nanomaterials-14-01365-s001.zip]

Archive with 14 entries (12 files):
- Figure/
- Figure/Fig. S1.jpg
- Figure/Fig. S2.jpg
- Figure/Fig. S3.jpg
- Figure/Fig. S4.tiff
- Figure/Fig. S5.jpg
- Figure/Fig. S6.jpg
- Figure/Fig. S7.jpg
- nanomaterials-3131404-supplementary.pdf
- Video/
- Video/Video S1.mp4
- Video/Video S2.mp4
- Video/Video S3.mp4
- Video/Video S4.mp4
